# Supplementary material for: Pulmonary Application of Novel Antigen-Loaded Chitosan Nano-Particles Co-Administered with the Mucosal Adjuvant C-Di-AMP Resulted in Enhanced Immune Stimulation and Dose Sparing Capacity
Source: Pharmaceutics. 2023 Apr 13;15(4):1238. doi: 10.3390/pharmaceutics15041238 (PMC10145907; doi:10.3390/pharmaceutics15041238)
Supplement: Supplementary file 1 [file pharmaceutics-15-01238-s001.zip]

Archive with 1 entries (1 files):
- pharmaceutics-2096937-supplementary.pdf
